# Supplementary material for: Effect of Agrimonia eupatoria L. and Origanum vulgare L. Leaf, Flower, Stem, and Root Extracts on the Survival of Pseudomonas aeruginosa
Source: Molecules. 2023 Jan 19;28(3):1019. doi: 10.3390/molecules28031019 (PMC9921178; doi:10.3390/molecules28031019)
Supplement: Supplementary file 1 [file molecules-28-01019-s001.zip]

Archive with 1 entries (1 files):
- molecules-2160151-Supplementary.pdf
